# Supplementary material for: Four New Anthraquinones with Histone Deacetylase Inhibitory Activity from Ventilago denticulata Roots
Source: Molecules. 2022 Feb 6;27(3):1088. doi: 10.3390/molecules27031088 (PMC8839831; doi:10.3390/molecules27031088)
Supplement: Supplementary file 1 [file molecules-27-01088-s001.zip]

Archive with 1 entries (1 files):
- molecules-1560424-supplementary.pdf
